# Supplementary material for: Survey data of coronavirus (COVID-19) thought concern, employees' work performance, employees background, feeling about job, work motivation, job satisfaction, psychological state of mind and family commitment in two middle east countries
Source: Data Brief. 2020 Dec 15;34:106661. doi: 10.1016/j.dib.2020.106661 (PMC7753928; doi:10.1016/j.dib.2020.106661)
Supplement: Supplementary file 1 [file mmc1.xlsx]

## Sheet: Sheet1
	Respondents background						feeling about covid19									Feeling about job					Works performance					Work motivation						Family commitment			Job satisfaction						Psychological state of mind
NO	Q1	Q2	Q3	Q4	Q5	Q6	Q7	Q8	Q9	Q10	Q11	Q12	Q13	Q14	Q15	Q16	Q17	Q18	Q19	Q20	Q21	Q22	Q23	Q24	Q25	Q26	Q27	Q28	Q29	Q30	Q31	Q32	Q37	Q39	Q33	Q34	Q35	Q36	Q38	Q40	Q41	Q42
Questions	Gender (1=M , 2=F	Age (in years)	Marital Status (1=M, 2=S, 3=D	Organizational tenure (in years)	Level of education	Employment Status	Watching coronavirus-related news and stories on traditional or social media, always make me feel as if the event is re-occurring.	Despite the ease of restrictions in the past few weeks, I often have distressing dreams of the coronavirus (COVID-19) even.	I am still avoiding things or going into situations which remind me about the coronavirus (COVID-19) event.	I still found myself unable to remember important parts of the coronavirus (COVID-19) event	Despite the ease of restrictions in the past few weeks, I still have felt so distant or disconnected from other people	Despite the ease of restrictions in the past few weeks, I always find it difficult to fall asleep because I’m worrying about getting coronavirus (COVID-19).	I still have difficulty concentrating since the recent COVID-19 pandemic crisis	I physically get upset or annoyed by reminders of the coronavirus (COVID-19) event	Despite the ease of restrictions in the past few weeks, I still feel distracted, or had to stay alert	I feel fairly well satisfied with my present job	Most days I am enthusiastic about my work	Each day of work seems like it will never end	I find real enjoyment in my work	I consider my job rather unpleasant	It is not always easy for me to perform tasks on time.	When I have a deadline to perform a certain task, I always finish it on time.	I always leave my tasks to the last minute.	Sometimes, I feel disappointed with my performance at work, because I know I could have done better	I consider myself a fundamental worker to the organization I work for, due to the high quality of my performance	I felt much energy, pep, or vitality during the past few weeks	I felt downhearted and blue during the past few weeks	I felt bothered during the past few weeks	I was emotionally stable and sure of myself during the past few weeks.	I felt cheerful, lighthearted during the past few weeks.	I felt tired, worn out, used up, or exhausted during the past few weeks.	The time I spend on family responsibilities often interferes with my work responsibilities	Spent work time on personal matters	Thoughts of leaving current job	Thoughts of being absent	Discuss with coworkers about non-work issues	Left work station for unnecessary reasons	Daydreaming	Put less effort into job than should have	Let others do your work	Based on these definitions, use the following scale to indicate your agreement or disagreement with each statement using a 4-point Likert Scale ranging from 1 = Strongly disagree to 4 = Strongly agree: Coronavirus (COVID-19) event is a challenging circumstance that although potentially stressful, I think I could overcome it. This is because COVID-19 event is motivating circumstance that can help …	Coronavirus (COVID-19) event is a hindrance circumstance that completely interferes with my work and making difficult to achieve my work goals. Therefore, COVID-19 event appear to be a road block and impossible to overcome.
1	1	55	1	40	3	2	4	4	3	2	5	4	3	5	4	6	6	4	5	3	3	4	2	3	4	4	5	5	4	4	5	3	2	3	2	4	1	3	1	1	2	3
2	1	54	1	40	1	1	4	4	4	4	4	4	4	4	4	6	6	6	6	6	3	3	3	3	3	5	5	5	5	5	6	3	5	5	5	5	5	5	5	5	3	3
3	1	39	1	39	1	1	5	4	4	2	5	1	1	4	4	6	7	5	6	1	3	4	1	1	4	6	2	6	7	6	5	3	1	2	1	5	1	1	1	1	3	3
4	1	60	1	36	3	1	4	5	4	4	5	5	4	3	4	5	6	7	6	6	3	4	4	3	3	2	3	3	4	3	3	2	4	6	4	4	5	6	5	5	4	3
5	1	53	1	35	1	1	5	3	4	4	4	2	3	4	4	2	2	3	1	4	1	4	3	3	4	4	3	3	3	5	5	3	2	5	4	4	2	2	2	3	2	2
6	1	48	1	33	3	1	2	3	5	5	5	5	5	5	5	7	7	7	5	6	4	3	3	4	4	7	7	7	7	7	7	4	6	6	6	6	6	6	6	6	4	4
7	1	48	1	33	3	1	5	5	5	5	5	1	4	4	4	4	4	4	2	7	3	4	1	1	4	3	6	6	4	2	4	4	2	6	1	6	3	3	1	2	4	3
8	1	32	1	32	3	1	3	1	5	1	3	1	5	1	3	7	7	7	7	4	4	4	4	4	4	7	5	6	7	7	7	4	6	6	4	6	6	6	6	6	4	3
9	1	60	1	30	1	1	4	2	3	3	4	2	3	3	4	5	5	4	4	4	2	3	1	2	3	5	4	4	4	4	4	2	2	2	3	2	2	2	2	2	4	2
10	1	52	1	30	4	2	4	2	3	2	2	1	1	1	1	6	6	3	7	1	1	2	1	1	3	5	3	3	5	4	4	3	1	2	2	3	1	3	1	1	3	2
11	1	53	1	29	1	1	3	2	2	2	3	1	1	4	3	4	4	4	4	3	3	3	3	2	3	4	4	4	6	5	3	3	3	2	3	2	3	3	3	2	3	4
12	2	51	1	29	1	1	4	4	4	3	4	2	2	3	4	3	6	2	7	6	2	4	1	3	4	6	2	5	6	6	5	1	1	6	1	4	1	4	1	2	4	2
13	1	49	1	29	4	2	3	3	3	1	3	1	1	1	2	4	5	2	7	7	1	4	1	2	4	5	1	1	6	4	1	1	1	5	1	3	1	1	1	1	2	1
14	2	50	1	28	3	1	4	2	3	2	2	1	1	1	1	6	6	3	7	1	1	2	1	1	3	5	3	3	5	4	4	3	1	2	2	3	1	3	1	1	3	2
15	1	45	1	25	2	2	5	3	3	3	2	3	4	4	4	3	5	4	6	3	3	3	1	1	4	3	3	4	3	2	4	3	2	3	3	3	3	2	3	1	3	3
16	1	45	1	25	1	1	4	2	2	4	2	4	4	2	4	6	4	5	4	3	3	3	3	3	3	4	4	4	5	4	5	4	4	5	4	4	4	4	4	3	3	2
17	1	42	1	25	4	1	3	2	3	5	2	1	2	4	4	6	1	5	7	5	3	4	1	3	4	4	6	6	7	4	6	2	5	4	2	5	2	1	6	1	4	4
18	1	42	1	25	4	1	5	5	5	1	4	3	3	4	4	6	6	4	6	2	3	2	2	3	3	5	3	3	3	3	6	3	3	3	3	3	3	3	5	3	2	2
19	1	46	1	24	3	2	1	1	5	3	5	1	1	1	1	1	1	7	1	2	2	4	4	4	4	1	7	7	1	1	7	4	6	6	6	6	6	6	6	6	1	1
20	1	45	1	24	3	1	5	2	3	3	5	1	1	4	1	6	5	4	5	2	3	4	3	4	4	6	6	3	6	6	2	1	3	2	2	4	1	3	2	1	2	3
21	1	58	1	23	1	2	3	2	3	3	5	2	4	2	5	2	3	6	2	6	3	3	2	4	3	2	7	7	3	3	7	2	2	6	5	3	2	2	3	2	2	2
22	1	46	1	23	3	2	4	3	3	3	3	2	2	2	2	6	6	6	6	3	3	3	2	3	3	5	3	3	6	6	6	3	2	2	4	3	3	3	2	2	3	2
23	1	44	1	23	3	1	3	2	3	5	2	1	2	4	4	6	1	5	7	5	3	4	1	3	4	4	6	6	7	4	6	2	5	4	2	5	2	1	6	1	4	4
24	1	44	1	23	3	1	2	1	1	1	4	1	1	3	3	6	6	2	4	5	2	2	3	3	3	5	2	2	4	4	2	4	1	4	2	1	2	1	3	1	3	3
25	1	43	1	23	3	1	2	1	1	1	4	1	1	3	3	6	6	2	4	5	2	2	3	3	3	5	2	2	4	4	2	4	1	4	2	1	2	1	3	1	3	3
26	1	45	1	22	1	1	4	3	2	2	2	2	2	4	3	6	4	2	4	3	3	3	3	3	2	3	6	5	4	4	4	3	4	4	2	5	2	4	5	1	3	2
27	1	45	1	22	3	1	3	1	4	1	1	1	3	1	2	6	7	1	6	1	4	2	3	3	4	5	2	2	6	6	2	2	5	1	1	6	5	5	5	3	4	1
28	1	45	1	22	3	1	4	4	5	1	2	2	5	4	4	5	6	3	6	3	2	3	3	2	3	4	6	6	5	6	3	2	3	2	5	5	2	2	2	2	3	1
29	1	44	1	22	3	1	3	3	2	2	2	1	2	2	2	2	3	2	2	6	1	4	1	4	2	2	2	2	3	3	2	3	4	5	2	5	2	5	3	2	2	2
30	1	44	1	22	3	2	2	1	5	1	3	1	1	1	4	2	3	6	3	3	2	4	1	2	2	3	1	1	6	5	3	1	2	5	2	5	1	1	1	2	4	2
31	1	38	1	22	3	1	5	1	1	1	1	1	1	1	1	5	4	6	2	4	2	3	3	3	3	4	4	4	4	5	5	4	4	4	2	3	4	5	4	4	2	2
32	2	46	1	21	1	1	3	5	4	4	4	4	4	4	4	5	5	5	6	5	1	1	2	2	2	4	4	4	4	4	5	3	4	4	4	4	4	4	4	4	3	3
33	1	48	1	20	3	1	5	3	1	4	3	1	1	1	1	5	3	1	4	1	1	4	1	1	4	1	1	1	1	1	1	4	6	6	1	6	6	1	6	1	1	1
34	1	48	1	20	1	1	4	4	4	4	4	4	4	4	4	4	4	4	4	4	3	3	3	3	3	5	6	6	6	5	6	3	5	5	5	5	5	4	5	5	3	3
35	1	48	1	20	1	1	4	4	4	3	5	3	4	4	4	3	5	4	5	4	3	3	3	3	3	5	5	6	5	5	4	3	5	4	4	4	4	5	4	4	3	3
36	1	47	1	20	1	1	4	5	3	1	3	3	2	4	3	3	2	1	2	4	2	2	3	4	2	4	4	3	3	3	3	2	3	5	3	2	3	3	4	5	3	3
37	1	47	1	20	1	1	4	3	3	2	4	4	3	4	3	6	6	5	5	3	3	3	1	2	2	4	4	4	4	4	4	3	3	3	5	4	4	4	3	3	2	3
38	1	46	1	20	1	1	4	4	4	4	5	2	4	4	4	2	6	3	6	6	1	4	1	1	4	1	6	6	5	5	3	3	2	6	3	5	5	5	5	2	2	4
39	1	46	1	20	1	2	4	4	3	3	4	2	3	5	4	7	7	7	6	2	2	2	1	2	3	4	4	4	3	5	4	3	2	3	1	3	2	2	2	2	3	3
40	1	46	1	20	1	2	5	2	5	4	5	2	4	3	3	4	4	4	3	4	3	3	3	3	3	4	4	4	4	3	4	3	4	4	4	4	5	4	4	4	3	3
41	1	45	1	20	1	1	4	1	1	2	4	1	4	1	2	6	6	4	3	2	2	4	3	1	4	3	5	6	6	2	6	1	3	2	2	6	2	5	1	1	3	1
42	1	45	1	20	1	1	4	2	3	3	4	2	4	4	3	3	3	4	3	4	3	3	3	3	2	3	6	7	4	5	4	4	4	2	4	5	5	5	5	3	3	2
43	1	45	1	20	3	1	5	3	4	4	4	2	1	2	3	6	5	4	5	3	1	4	2	1	3	4	4	5	3	5	3	2	3	2	3	3	3	3	3	2	3	3
44	2	45	1	20	1	1	5	1	5	1	1	1	1	1	1	7	7	1	7	4	3	3	1	3	4	5	1	5	7	6	6	4	1	1	3	4	1	6	1	1	4	1
45	1	44	2	20	1	1	3	1	3	3	4	1	1	2	2	6	5	5	6	2	3	3	2	2	3	4	2	2	6	5	3	2	2	2	1	3	1	4	1	1	3	2
46	1	44	1	20	3	1	3	2	2	2	4	2	3	2	4	5	5	4	5	2	3	4	3	4	3	5	4	4	4	4	4	3	3	3	3	4	2	3	4	1	3	2
47	1	44	1	20	3	1	3	2	2	3	2	2	2	3	2	5	5	4	4	3	2	2	3	2	2	3	5	4	3	3	4	2	3	2	3	3	2	3	2	2	2	2
48	1	43	1	20	1	1	1	4	1	1	4	1	1	1	2	7	7	2	7	1	1	4	1	1	4	6	1	1	7	7	1	1	1	3	1	1	1	1	1	1	3	1
49	1	42	1	20	3	1	5	5	5	5	3	2	2	3	2	5	6	1	7	1	1	4	4	3	4	4	6	5	7	5	2	4	2	1	1	4	1	3	5	1	3	3
50	1	42	1	20	3	1	1	1	4	3	2	1	1	1	1	5	6	4	6	2	4	4	4	4	4	7	1	2	6	7	1	3	4	2	4	4	4	4	3	4	4	2
51	1	42	1	20	3	1	4	3	4	2	4	2	3	4	3	6	6	4	6	3	3	3	2	2	3	4	4	4	4	4	4	3	3	2	2	4	2	4	2	2	2	3
52	1	42	1	20	3	1	1	1	5	1	1	1	2	3	2	7	7	7	4	3	1	2	2	2	2	3	2	2	2	5	3	2	2	2	1	5	3	3	2	2	2	2
53	1	42	1	20	3	1	3	1	3	3	2	1	3	4	4	4	6	3	5	4	4	3	1	2	3	4	2	4	6	5	4	3	4	2	3	4	4	4	5	3	3	3
54	2	41	1	20	1	1	1	5	5	1	3	2	3	5	5	5	6	1	4	5	4	3	1	4	1	6	2	4	6	4	3	1	1	1	6	1	6	1	1	1	4	4
55	1	40	1	20	3	2	4	3	4	3	3	2	2	2	3	6	5	4	6	4	3	4	2	3	4	6	4	3	4	5	4	2	2	4	3	4	2	3	2	2	3	2
56	1	40	1	20	3	1	3	1	5	2	2	1	4	2	3	6	7	1	6	1	1	4	4	4	4	7	1	1	7	7	4	3	2	1	1	5	3	3	1	1	4	3
57	1	44	1	19	1	1	1	1	1	1	1	1	1	5	3	4	4	4	4	4	3	2	1	1	1	1	1	4	4	4	4	2	3	3	2	3	3	3	3	3	2	1
58	1	42	1	19	3	1	1	1	1	1	1	1	1	1	1	7	7	7	7	1	1	1	1	1	1	1	1	7	7	7	7	1	1	6	1	1	1	1	1	6	1	1
59	1	42	1	19	3	1	3	5	4	3	5	1	3	4	3	5	5	4	5	5	2	4	2	2	4	4	3	3	6	5	3	3	2	5	3	3	3	3	2	2	3	3
60	1	38	1	19	3	1	3	2	3	3	3	1	1	1	1	7	7	4	6	3	2	3	2	2	3	5	2	2	6	6	2	2	2	2	2	2	2	2	2	2	2	2
61	1	36	1	19	4	2	5	1	3	3	4	1	2	4	3	5	5	4	4	4	2	2	3	3	3	4	4	5	5	3	4	2	4	2	3	3	3	4	5	2	2	2
62	1	42	1	18	3	2	3	2	5	4	4	2	4	3	2	4	4	6	2	2	2	3	2	4	4	4	6	5	5	3	4	4	5	3	3	4	6	2	4	3	3	3
63	1	42	1	18	3	1	1	1	1	1	1	1	1	1	1	7	7	7	7	1	4	4	4	4	4	7	1	1	7	7	1	4	1	1	2	1	1	1	1	1	4	1
64	1	42	1	18	3	1	3	2	2	2	4	2	2	2	3	6	7	7	7	6	3	3	1	3	4	5	1	1	6	6	6	4	1	6	4	5	1	6	3	1	3	1
65	1	40	1	18	3	1	3	4	3	4	4	3	3	5	4	4	4	3	4	6	4	4	3	3	2	5	3	2	4	5	3	2	4	2	3	5	4	4	4	3	3	2
66	2	40	1	18	3	2	4	5	3	4	3	3	3	4	4	3	3	3	3	5	2	2	3	2	3	6	4	4	4	5	4	2	4	2	4	4	4	4	2	4	2	2
67	1	33	1	18	4	1	3	2	2	2	2	2	3	3	2	3	3	3	3	3	2	2	4	2	2	3	3	3	3	3	3	2	3	4	3	3	3	2	3	4	2	2
68	1	56	1	17	3	1	4	3	3	3	4	3	4	5	4	4	5	5	4	3	3	3	4	3	3	3	5	5	3	3	5	2	2	2	2	3	2	4	2	2	3	3
69	1	43	1	17	1	1	1	2	5	5	5	1	5	2	5	1	2	7	2	1	2	1	2	4	3	4	7	5	4	3	3	1	3	2	3	3	1	1	2	1	3	3
70	1	38	1	17	3	2	4	5	1	3	4	1	1	1	2	4	7	4	2	7	4	3	3	2	2	4	1	1	7	4	3	1	1	2	3	4	4	4	6	5	4	4
71	2	48	2	16	2	1	4	4	3	3	1	1	1	4	3	4	4	4	5	4	2	4	3	2	3	4	4	4	4	6	4	2	3	2	4	4	3	2	4	1	4	2
72	1	45	1	16	1	1	3	1	1	1	4	1	3	4	3	2	3	5	3	5	2	3	4	3	3	2	4	5	2	3	2	4	2	5	4	4	5	3	5	3	2	3
73	2	44	1	16	1	1	3	3	1	4	2	3	4	4	4	4	4	5	3	3	2	3	2	2	3	5	4	5	6	4	6	3	3	2	4	4	4	5	5	2	3	4
74	1	43	1	16	3	1	3	4	5	4	5	2	3	5	4	6	6	5	6	3	2	4	1	2	4	5	4	6	4	4	4	2	1	1	2	3	3	5	2	1	2	4
75	1	43	1	16	3	1	4	5	5	3	2	1	5	5	3	7	7	6	5	3	3	3	3	3	3	4	4	4	4	4	4	3	2	1	3	6	4	6	4	1	3	3
76	1	42	1	16	2	1	5	5	5	1	1	1	1	2	1	7	7	7	7	1	3	3	1	3	4	6	2	2	6	6	2	1	1	2	1	5	2	2	2	1	4	1
77	1	41	1	16	3	1	2	1	1	2	1	1	1	1	1	7	7	7	7	1	2	2	1	1	2	7	1	1	7	7	1	1	1	1	1	6	1	1	2	1	3	1
78	1	41	1	16	1	1	2	2	2	2	1	1	1	2	2	3	2	2	6	2	1	4	1	2	3	3	3	2	6	5	2	2	1	2	1	3	1	2	1	1	3	2
79	1	41	1	16	1	1	1	2	1	2	1	1	1	1	1	5	7	7	7	1	1	4	1	4	4	7	1	1	7	7	1	1	1	1	1	1	1	1	1	1	4	1
80	1	41	1	16	1	1	5	4	4	3	4	4	5	5	4	1	1	1	1	5	1	1	1	1	4	4	2	7	7	1	7	1	1	1	6	2	1	1	1	1	4	4
81	1	40	1	16	3	1	4	3	4	4	4	4	3	2	2	2	3	4	4	3	2	3	3	3	3	5	3	3	5	3	4	3	4	2	4	4	4	3	5	3	3	3
82	1	39	1	16	1	1	2	1	2	2	1	1	1	2	2	7	7	7	7	2	2	3	2	2	4	7	1	2	7	7	2	3	2	1	1	1	1	1	1	2	2	1
83	1	39	1	16	3	1	4	5	3	4	3	3	3	4	4	3	3	3	3	5	2	2	3	2	3	6	4	4	4	5	4	2	4	2	4	4	4	4	2	4	2	2
84	1	38	1	16	4	1	3	2	4	2	4	2	2	4	5	6	6	4	6	1	3	4	1	3	4	3	4	5	5	6	6	2	5	1	2	5	2	3	3	1	3	4
85	1	38	1	16	3	1	2	1	1	1	3	1	2	2	3	6	6	1	3	2	1	4	1	1	1	1	1	1	7	7	1	1	1	1	2	3	1	2	2	1	4	1
86	1	38	1	16	4	1	4	2	5	3	3	5	5	4	4	5	4	5	7	6	3	4	4	3	3	2	7	7	4	7	7	4	4	5	6	5	5	5	4	1	4	4
87	1	37	1	16	3	1	4	2	2	2	3	1	5	4	4	4	4	2	2	4	2	3	2	2	3	2	6	5	4	2	5	3	2	4	4	2	2	4	3	1	3	3
88	1	37	1	16	3	1	5	5	5	5	1	1	5	5	1	1	7	1	2	7	4	4	1	4	4	2	6	7	2	2	6	2	3	1	2	6	1	3	5	2	4	4
89	1	37	1	16	3	1	1	1	1	1	1	1	1	1	5	7	7	1	7	1	1	4	3	3	4	7	1	1	7	5	1	1	1	1	1	1	1	1	1	1	4	1
90	1	56	1	15	1	1	5	5	4	3	3	4	4	5	5	4	5	6	7	6	3	3	2	2	3	4	4	4	5	3	4	3	4	4	3	5	4	5	4	2	3	3
91	2	48	3	15	1	1	4	4	4	2	4	5	3	4	5	5	5	5	4	4	1	3	1	3	3	2	5	6	4	4	5	2	3	5	3	5	4	5	3	2	3	1
92	1	43	1	15	1	1	5	1	5	1	1	1	1	1	1	7	7	1	7	4	3	3	1	3	4	5	1	5	7	6	6	4	1	1	3	4	1	6	1	1	4	1
93	1	43	1	15	1	2	4	3	4	2	4	1	3	4	2	6	4	5	4	5	1	3	1	1	3	5	3	3	5	5	3	3	3	1	1	4	1	1	4	2	2	1
94	1	43	1	15	1	1	5	1	1	1	1	1	1	1	1	1	7	1	7	1	1	4	2	1	4	7	1	2	7	7	1	1	1	1	1	1	1	1	1	6	1	1
95	1	41	1	15	1	1	5	5	5	3	5	4	5	5	4	4	5	4	4	7	1	4	2	4	4	1	6	5	6	5	5	1	3	3	1	6	1	6	1	1	4	4
96	1	35	1	15	3	1	5	5	4	3	5	4	4	5	4	5	5	6	4	5	2	4	1	1	4	3	6	6	3	3	7	4	3	2	2	6	3	3	3	3	4	4
97	1	34	1	15	3	1	1	2	1	2	1	1	1	1	1	5	7	7	7	1	1	4	1	4	4	7	1	1	7	7	1	1	1	1	1	1	1	1	1	1	4	1
98	1	53	1	14	3	1	1	2	1	2	1	1	1	1	1	5	7	7	7	1	1	4	1	4	4	7	1	1	7	7	1	1	1	1	1	1	1	1	1	1	4	1
99	1	53	1	14	3	1	5	2	4	2	3	1	2	1	5	7	7	4	7	7	2	4	1	4	4	5	2	2	7	7	4	3	2	2	1	4	2	4	4	1	3	2
100	2	49	1	14	3	1	5	4	5	5	4	4	4	5	3	7	6	5	7	2	3	4	3	1	4	4	5	6	5	2	5	2	2	1	1	5	2	4	2	1	3	3
101	1	39	1	14	1	1	5	5	5	5	1	2	1	5	5	7	7	4	7	3	3	4	1	4	4	4	5	7	1	1	1	3	1	1	2	2	1	3	5	2	2	3
102	1	38	1	14	3	1	4	4	4	4	4	5	5	5	5	6	6	7	7	2	4	4	3	4	4	6	7	6	7	7	6	4	6	6	3	5	2	6	6	6	4	4
103	1	38	1	14	3	1	4	4	4	4	4	3	4	5	4	4	4	4	5	5	3	3	3	3	3	3	5	5	4	5	4	3	4	5	4	5	4	4	4	3	3	3
104	1	38	1	14	3	1	5	5	5	5	5	5	5	5	5	5	5	7	7	1	2	3	3	3	3	4	4	4	4	4	5	3	4	4	4	4	4	4	4	4	3	3
105	2	36	1	14	3	1	5	2	3	3	4	1	2	3	2	4	3	7	5	5	3	3	1	4	1	3	4	4	4	4	6	4	4	1	4	6	1	3	4	1	3	3
106	2	35	1	14	2	1	5	2	5	5	5	2	4	4	3	7	5	3	5	5	2	4	3	3	4	5	3	6	7	7	4	2	3	5	5	5	3	1	3	2	4	2
107	1	40	1	13	3	1	5	4	5	4	5	1	4	5	4	4	6	4	4	5	3	3	3	3	3	4	5	6	6	4	5	3	4	1	1	4	1	3	2	1	4	3
108	1	38	1	13	1	2	3	3	3	4	2	4	4	2	2	7	5	2	6	1	2	2	2	2	2	6	6	6	6	6	6	3	5	1	1	1	1	3	4	1	2	2
109	1	36	2	13	4	1	5	5	5	4	5	1	2	4	5	6	7	6	7	1	1	4	1	4	4	2	6	6	7	1	7	4	2	1	1	1	1	6	1	1	3	3
110	1	36	2	13	3	1	4	4	4	4	3	3	4	5	4	6	6	5	6	3	2	4	2	2	3	2	3	3	6	4	2	2	1	2	2	4	2	1	2	1	3	3
111	1	34	1	13	3	1	1	3	5	2	5	3	4	5	4	1	5	4	5	6	3	3	1	4	2	2	7	6	1	1	6	2	1	6	1	5	2	1	3	1	3	4
112	1	57	1	12	3	1	2	1	2	2	4	1	2	2	2	6	6	2	4	2	1	4	3	3	4	5	5	4	7	6	4	2	2	3	1	3	3	2	2	2	3	1
113	1	45	1	12	1	1	5	5	1	1	5	5	5	5	5	5	5	5	1	5	1	4	2	2	3	2	6	6	6	4	6	4	4	6	4	6	1	6	4	1	4	4
114	1	44	2	12	1	1	3	1	1	2	1	1	1	4	5	6	6	1	7	2	1	4	1	3	4	6	1	4	7	6	2	3	1	2	1	3	1	2	1	1	4	1
115	1	44	2	12	1	1	5	1	1	1	4	1	1	4	4	7	7	1	7	1	1	3	1	3	1	4	1	1	4	4	1	2	1	1	1	6	1	3	1	1	2	1
116	1	40	1	12	1	1	4	3	5	3	2	1	3	5	2	6	7	7	7	3	2	3	1	4	3	4	3	3	5	6	4	2	4	1	1	5	2	2	1	1	3	4
117	2	40	1	12	1	1	5	5	5	3	5	4	5	5	4	4	5	4	4	7	1	4	2	4	4	1	6	5	6	5	5	1	3	3	1	6	1	6	1	1	4	4
118	1	39	1	12	4	1	2	1	2	2	4	1	2	4	4	5	5	2	6	2	1	4	2	2	4	1	2	5	4	3	2	2	1	1	1	6	2	3	1	1	1	4
119	1	39	1	12	3	2	5	5	5	3	3	3	5	5	4	6	5	2	5	4	3	3	1	2	4	4	1	7	1	1	7	1	1	4	4	6	4	1	6	1	4	4
120	1	38	1	12	1	1	3	1	3	3	5	4	5	5	5	6	6	6	6	4	3	3	4	3	2	4	4	4	4	5	7	2	2	1	1	3	1	1	4	1	3	3
121	1	38	1	12	1	1	3	3	2	2	3	1	3	4	4	7	7	7	7	2	3	3	3	3	3	5	1	2	6	6	2	3	2	5	6	5	5	2	2	2	3	3
122	1	38	1	12	1	2	5	3	4	3	2	1	4	4	3	3	3	4	3	4	2	2	4	4	2	2	4	5	4	3	5	3	4	6	1	5	1	5	3	1	2	4
123	1	37	1	12	1	1	3	3	3	3	3	3	3	3	3	4	4	4	4	4	1	1	1	1	1	4	4	4	1	1	1	1	1	1	1	1	1	1	1	1	1	1
124	1	36	1	12	3	1	5	3	4	4	4	1	3	4	3	5	5	1	5	1	1	4	3	4	4	5	2	2	6	6	2	1	1	2	1	4	1	3	1	1	3	1
125	1	36	1	12	3	1	2	1	2	2	4	1	2	4	4	5	5	2	6	2	1	4	2	2	4	1	2	5	4	3	2	2	1	1	1	6	2	3	1	1	1	4
126	1	36	1	12	1	1	5	5	5	3	2	1	2	5	5	7	5	1	5	1	1	4	1	1	2	6	1	1	5	7	1	2	2	3	1	5	2	2	1	1	2	2
127	1	35	1	12	1	1	5	5	5	3	3	5	3	3	1	4	3	4	6	4	2	1	1	1	1	4	1	4	4	4	3	4	6	6	1	6	1	3	4	1	4	3
128	1	35	1	12	3	1	5	5	5	5	5	5	5	5	5	7	7	7	7	7	4	4	4	4	4	7	7	7	7	7	7	4	6	6	6	6	6	6	6	6	4	4
129	1	33	1	12	3	1	3	2	2	3	3	1	3	5	5	7	5	2	5	1	1	3	2	1	3	4	2	2	5	5	2	1	1	1	2	3	1	5	1	1	2	1
130	1	25	2	12	3	1	5	2	4	2	4	2	4	4	5	6	5	5	4	2	4	3	3	3	3	3	6	6	5	5	6	4	4	5	2	2	2	2	3	3	3	3
131	1	39	1	11	4	1	4	5	4	3	5	2	4	5	5	7	6	6	7	2	3	3	2	2	3	4	5	5	5	3	6	3	2	1	1	3	1	1	1	1	4	2
132	1	39	1	11	4	1	3	2	2	2	2	2	2	2	3	5	5	4	5	3	2	3	3	3	3	4	4	4	5	4	4	3	4	4	4	4	3	3	5	4	3	3
133	1	39	1	11	4	1	4	5	5	5	5	5	3	5	5	6	7	4	7	1	4	4	2	3	3	6	2	2	7	3	3	4	1	1	1	5	1	1	1	1	4	3
134	1	37	1	11	1	1	3	2	2	2	2	1	3	5	5	5	4	3	3	1	2	4	4	2	3	4	1	5	1	3	4	1	4	1	1	3	4	1	2	2	3	1
135	1	37	1	11	1	1	3	2	5	4	2	2	4	3	3	3	3	3	3	7	2	3	3	3	2	2	6	6	4	3	6	3	2	6	1	3	2	4	4	2	4	2
136	1	35	1	11	2	1	4	2	3	4	4	4	4	5	3	5	5	5	6	6	4	3	4	3	3	5	5	3	5	5	5	4	4	5	4	3	4	4	5	3	3	3
137	1	35	1	11	2	1	5	5	5	4	4	1	3	5	5	5	7	5	7	6	4	4	1	3	4	6	1	1	6	6	5	4	1	1	4	3	1	1	1	1	4	4
138	1	34	1	11	3	1	5	5	5	5	5	5	5	5	5	3	3	3	2	4	3	2	4	2	4	3	6	3	5	2	2	3	5	5	5	5	5	5	4	2	4	4
139	1	33	1	11	2	1	1	2	2	2	1	1	2	3	4	5	5	2	6	2	1	3	4	2	3	5	4	6	6	3	6	1	4	3	1	2	1	1	2	1	3	1
140	1	33	1	11	4	2	3	3	4	4	4	3	3	2	3	2	2	5	2	7	2	2	2	2	2	5	4	4	4	5	4	2	5	3	2	5	4	4	4	2	2	3
141	1	33	1	11	1	1	4	4	4	4	3	4	4	5	5	6	6	5	6	2	3	3	3	3	3	2	6	6	3	2	6	3	5	2	2	5	2	5	4	2	3	3
142	1	33	1	11	3	1	5	4	5	1	5	1	4	3	5	7	7	7	7	4	1	4	1	2	4	7	1	1	7	7	1	1	1	1	1	1	1	1	2	1	1	1
143	1	32	2	11	3	1	1	1	1	1	3	3	1	5	5	7	7	7	7	1	1	4	1	1	4	7	1	3	7	7	7	4	1	3	1	1	1	1	1	1	4	1
144	1	50	1	10	1	1	2	3	1	2	5	3	3	2	5	3	3	4	3	5	3	3	2	3	3	3	4	3	3	4	3	3	3	5	3	4	1	4	3	1	2	2
145	1	50	1	10	1	1	4	1	1	1	2	1	2	3	3	6	4	1	5	1	1	4	3	1	3	6	1	1	6	6	1	1	2	1	1	4	2	3	2	1	4	2
146	1	46	1	10	1	1	4	3	3	4	4	1	1	3	5	4	4	4	4	4	2	2	4	2	2	4	2	2	6	6	2	2	3	1	5	6	2	4	3	6	4	1
147	1	46	1	10	3	1	5	5	5	5	5	3	5	5	5	4	6	3	4	3	1	4	1	1	4	4	3	3	4	5	3	3	2	1	1	2	1	2	3	2	4	3
148	1	40	1	10	1	1	5	5	5	2	5	1	1	5	5	6	6	1	7	2	1	4	1	3	3	4	3	5	6	6	5	3	2	2	1	4	1	1	2	2	4	2
149	1	40	1	10	1	1	5	5	5	5	4	5	5	5	5	6	6	6	5	4	4	4	4	4	4	7	7	7	7	7	7	4	6	6	6	6	6	6	6	6	4	4
150	1	40	1	10	1	1	1	1	4	5	1	1	1	5	4	7	7	6	7	1	1	3	1	3	4	7	1	1	7	6	1	1	1	1	3	3	1	6	1	1	4	1
151	1	40	1	10	3	1	3	1	3	3	3	1	4	5	3	2	4	2	3	3	2	4	1	2	4	4	3	3	4	3	2	2	2	3	4	5	5	1	3	1	3	3
152	1	39	1	10	1	1	5	4	3	3	5	1	3	5	5	6	4	2	4	4	1	4	4	4	2	4	2	2	6	6	2	2	5	1	4	6	5	5	4	3	4	3
153	1	39	1	10	3	1	5	5	5	2	5	3	3	5	5	7	7	7	1	7	1	4	1	2	4	1	7	7	3	1	7	2	1	1	1	6	1	1	1	1	4	1
154	1	38	1	10	1	1	3	3	2	2	3	1	3	4	4	7	7	7	7	2	3	3	3	3	3	5	1	2	6	6	2	3	2	5	6	5	5	2	2	2	3	3
155	1	37	1	10	3	1	4	2	4	1	5	1	1	3	4	4	4	5	6	1	1	4	3	1	2	4	4	1	7	6	1	1	1	1	1	5	1	3	1	1	3	3
156	1	37	1	10	3	1	5	5	5	3	5	4	5	5	4	4	5	4	4	7	1	4	2	4	4	1	6	5	6	5	5	1	3	3	1	6	1	6	1	1	4	4
157	1	36	1	10	1	1	5	3	2	1	5	1	4	3	5	7	5	3	5	2	1	4	3	2	4	2	7	7	4	3	6	3	3	5	3	4	1	2	3	1	2	4
158	1	36	2	10	3	1	5	1	4	2	2	1	1	3	4	7	6	7	7	1	3	4	1	3	3	7	2	2	6	7	3	2	2	1	1	3	1	1	3	1	4	2
159	1	36	2	10	3	1	3	4	3	2	3	3	3	4	4	4	3	3	3	4	2	2	3	3	3	3	5	5	3	3	5	3	3	3	3	3	4	3	3	3	3	3
160	1	35	1	10	1	1	2	5	2	1	3	1	3	3	4	6	7	1	6	2	1	4	1	1	4	4	3	3	7	4	1	2	1	1	1	2	1	1	2	1	3	2
161	1	35	2	10	4	1	5	5	3	3	4	3	4	3	5	1	2	4	3	7	1	4	3	1	4	3	7	7	3	2	6	4	2	6	1	2	1	2	3	1	3	4
162	1	35	1	10	3	1	1	1	1	1	2	1	2	3	4	5	3	4	5	4	2	3	3	3	3	4	3	4	6	5	5	4	2	4	2	4	1	3	1	2	3	3
163	1	35	1	10	3	1	5	5	5	1	3	3	5	5	5	5	6	7	5	6	4	4	4	4	3	3	5	7	7	7	7	3	3	6	6	5	6	6	5	1	4	4
164	1	34	1	10	1	1	3	1	1	1	3	1	1	2	3	4	3	3	4	1	3	3	1	3	3	1	1	2	5	5	1	3	1	1	3	6	1	1	2	1	3	4
165	1	34	1	10	2	2	4	4	5	4	4	4	4	5	3	6	6	2	6	1	2	4	1	3	3	6	7	6	2	2	6	1	2	2	2	5	1	2	2	1	4	3
166	1	33	2	10	3	1	5	5	5	1	1	1	1	1	5	7	7	7	7	1	4	4	1	4	4	1	7	7	1	7	7	1	1	1	1	1	1	1	1	1	1	4
167	1	33	1	10	3	2	1	1	1	1	1	1	1	2	3	7	7	7	7	1	1	3	1	1	4	7	1	1	7	7	1	1	3	1	1	3	1	1	2	1	4	1
168	1	31	2	10	3	1	4	5	4	2	4	3	3	5	4	5	5	3	5	4	3	2	3	2	3	3	6	6	3	2	3	3	3	3	3	3	3	5	5	2	3	4
169	1	31	1	10	3	1	1	1	1	1	1	1	1	2	3	7	7	7	7	1	1	3	1	1	4	7	1	1	7	7	1	1	3	1	1	3	1	1	2	1	4	1
170	1	31	1	10	3	1	4	3	4	3	3	1	2	4	3	3	3	4	3	5	2	3	2	3	3	4	4	4	4	4	5	3	3	6	5	4	4	2	3	3	2	2
171	1	22	1	10	1	1	4	5	5	4	2	3	4	5	3	5	5	3	5	2	1	4	3	3	3	5	4	5	3	3	4	2	3	1	2	4	1	3	5	3	3	3
172	1	39	1	9	1	1	3	3	3	3	3	3	3	3	3	6	6	2	7	2	3	4	3	3	4	4	4	5	5	4	6	2	1	2	2	2	1	2	1	1	3	2
173	1	36	1	9	3	1	2	2	2	2	4	1	4	4	3	5	6	6	4	2	2	4	2	2	3	3	4	5	6	5	5	4	2	4	2	5	2	3	4	4	3	2
174	1	36	1	9	1	1	3	4	2	1	4	1	4	5	5	4	4	6	2	4	2	3	4	4	4	2	1	4	3	3	6	2	2	4	2	5	3	4	2	1	3	2
175	1	36	1	9	3	1	4	3	3	3	4	1	4	5	5	6	6	1	6	1	2	4	1	3	3	6	1	1	7	5	1	2	1	3	1	5	1	3	1	1	4	1
176	1	36	1	9	2	1	5	5	5	5	4	5	5	5	5	1	1	7	2	7	4	4	1	4	3	1	7	7	2	1	7	2	1	6	1	6	1	6	1	1	3	4
177	1	36	1	9	2	1	5	4	4	2	5	2	4	5	5	6	6	3	6	2	3	3	3	3	3	3	5	3	4	3	5	3	5	1	3	4	3	4	4	1	1	3
178	1	35	1	9	3	1	2	3	2	2	2	2	2	5	4	1	1	2	2	1	1	4	1	1	4	6	2	3	5	6	2	2	4	1	1	4	1	3	2	2	4	1
179	1	35	2	9	3	1	4	3	1	1	2	1	3	3	3	6	7	1	6	3	3	4	1	3	4	5	2	2	6	5	2	1	1	3	1	2	1	5	1	2	3	3
180	1	35	1	9	3	1	4	4	4	4	4	2	4	5	4	3	3	6	3	6	3	3	3	4	3	2	6	5	3	2	5	4	2	6	2	4	1	2	2	2	4	1
181	2	35	2	9	3	1	5	3	2	1	5	1	1	4	5	6	7	1	5	1	1	4	3	1	4	6	1	1	7	7	1	2	2	3	1	5	1	1	3	1	3	3
182	1	34	1	9	3	1	4	2	4	2	2	1	4	4	5	6	6	5	2	1	3	3	2	3	4	5	2	2	6	7	2	3	2	2	1	1	1	5	2	4	4	4
183	1	33	1	9	3	1	5	5	5	4	5	5	4	5	4	1	2	1	1	1	1	3	2	2	3	4	5	5	5	3	5	3	4	1	1	2	1	3	5	3	4	2
184	1	32	1	9	3	1	5	5	3	2	3	1	5	3	4	7	7	2	7	2	4	4	2	4	2	5	5	5	7	6	5	3	1	5	2	4	1	2	6	1	4	3
185	1	30	1	9	3	2	3	2	3	4	2	1	2	2	4	4	4	2	5	3	3	2	2	2	2	7	2	2	7	7	2	2	1	4	5	5	5	4	1	1	2	2
186	1	43	1	8	1	1	4	1	1	1	4	3	3	1	5	7	6	6	7	1	3	4	2	3	4	3	5	6	4	6	7	3	3	1	2	3	1	3	4	2	4	2
187	1	40	1	8	1	2	4	5	5	5	4	3	4	5	5	6	6	7	7	2	3	4	2	4	3	7	2	4	7	7	4	2	4	2	3	6	3	4	5	2	4	3
188	1	39	1	8	1	2	5	1	1	1	1	1	3	5	5	7	7	4	7	1	2	4	1	1	4	7	2	4	7	7	3	1	1	1	2	2	2	1	1	1	4	2
189	2	38	1	8	1	1	4	3	3	3	4	1	4	5	5	6	6	1	6	1	2	4	1	3	3	6	1	1	7	5	1	2	1	3	1	5	1	3	1	1	4	1
190	1	35	1	8	3	1	4	1	1	1	1	1	1	4	1	1	1	1	7	7	1	1	2	1	1	4	1	1	7	7	1	1	1	6	1	6	1	4	1	1	4	1
191	1	34	1	8	1	1	3	2	2	2	3	1	1	4	3	4	4	4	4	3	3	3	3	2	3	4	4	4	6	5	3	3	3	2	3	2	3	3	3	2	3	4
192	1	34	1	8	1	1	5	5	5	3	5	4	5	5	5	4	4	4	6	3	3	2	3	2	4	4	5	7	5	4	4	3	4	4	4	4	4	2	4	5	3	3
193	1	34	1	8	3	1	3	1	2	2	3	1	3	1	3	7	5	7	4	5	3	4	4	3	3	5	3	5	5	7	4	3	2	4	3	2	2	2	2	1	4	4
194	1	33	2	8	3	1	5	2	1	1	3	1	2	4	5	7	7	4	7	1	1	4	1	1	4	3	3	3	7	7	1	1	1	1	1	3	1	1	1	1	4	2
195	1	33	2	8	3	1	5	2	1	1	3	1	2	4	5	7	7	4	7	1	1	4	1	1	4	3	3	3	7	7	1	1	1	1	1	3	1	1	1	1	4	2
196	2	33	2	8	1	1	5	5	5	2	5	1	1	5	5	6	6	1	7	2	1	4	1	3	3	4	3	5	6	6	5	3	2	2	1	4	1	1	2	2	4	3
197	1	32	1	8	3	2	3	2	5	3	2	1	5	3	3	1	4	6	7	5	4	4	4	4	4	1	4	7	7	7	7	1	1	6	6	4	4	2	1	1	4	1
198	1	30	1	8	3	1	3	4	1	3	4	2	4	4	4	3	5	3	4	5	1	3	1	3	1	4	2	2	5	5	2	3	3	5	4	5	2	6	4	2	3	2
199	1	42	1	7	1	1	4	4	5	3	3	5	3	5	5	6	6	5	5	4	3	3	2	3	4	2	6	6	7	6	7	1	1	1	1	1	3	4	4	1	4	4
200	1	42	1	7	1	1	3	1	3	3	3	1	4	5	3	2	4	2	3	3	2	4	1	2	4	4	3	3	4	3	2	2	2	3	4	5	5	1	3	1	3	3
201	1	40	1	7	3	1	5	5	5	4	4	1	3	5	5	5	7	5	7	6	4	4	1	3	4	6	1	1	6	6	5	4	1	1	4	3	1	1	1	1	4	4
202	1	36	1	7	3	1	3	1	4	1	4	1	2	5	4	4	3	5	2	4	2	4	1	3	4	4	1	5	7	4	6	4	1	6	4	1	1	1	1	1	3	4
203	1	35	1	7	1	1	3	2	1	2	5	1	4	4	4	5	4	1	5	2	1	4	1	1	3	5	5	4	4	5	6	1	1	1	1	3	1	4	1	1	4	3
204	1	34	1	7	3	2	5	5	3	4	5	2	4	5	5	7	5	4	6	4	1	4	3	3	3	3	6	6	5	4	6	3	4	2	4	5	1	6	5	3	3	4
205	1	34	1	7	3	1	5	5	5	3	5	4	5	5	5	4	4	4	6	3	3	2	3	2	4	4	5	7	5	4	4	3	4	4	4	4	4	2	4	5	3	3
206	1	34	1	7	3	1	3	1	3	3	5	4	5	5	5	6	6	6	6	4	3	3	4	3	2	4	4	4	4	5	7	2	2	1	1	3	1	1	4	1	3	3
207	1	34	1	7	3	1	5	5	5	2	5	1	1	5	5	6	6	1	7	2	1	4	1	3	3	4	3	5	6	6	5	3	2	2	1	4	1	1	2	2	4	3
208	1	33	1	7	3	2	2	1	2	2	4	1	2	4	4	5	5	2	6	2	1	4	2	2	4	1	2	5	4	3	2	2	1	1	1	6	2	3	1	1	1	4
209	1	33	1	7	3	2	5	5	5	3	5	4	5	5	4	4	5	4	4	7	1	4	2	4	4	1	6	5	6	5	5	1	3	3	1	6	1	6	1	1	4	4
210	1	32	1	7	3	1	5	1	2	3	5	1	3	4	4	4	3	2	3	4	4	2	3	3	3	2	5	4	4	4	5	3	3	1	4	6	2	3	3	1	3	4
211	1	32	1	7	3	1	2	2	3	3	4	2	3	3	4	7	7	5	7	2	3	3	3	3	3	6	2	4	6	6	5	2	3	1	3	4	3	3	3	1	3	3
212	1	31	1	7	3	1	5	1	2	1	1	1	1	2	2	4	4	2	4	4	3	4	3	3	4	1	3	3	7	4	4	1	2	5	4	1	1	2	3	1	2	2
213	1	31	1	7	3	1	4	5	5	5	5	5	3	5	5	6	7	4	7	1	4	4	2	3	3	6	2	2	7	3	3	4	1	1	1	5	1	1	1	1	4	3
214	2	29	1	7	3	1	4	3	4	3	2	3	3	5	5	6	6	5	7	5	3	3	3	3	3	4	7	6	5	5	6	2	4	2	3	5	2	3	4	1	4	3
215	1	25	2	7	3	2	3	1	4	1	4	1	2	5	4	4	3	5	2	4	2	4	1	3	4	4	1	5	7	4	6	4	1	6	4	1	1	1	1	1	3	4
216	1	50	1	6	1	1	3	2	2	2	2	1	3	5	5	5	4	3	3	1	2	4	4	2	3	4	1	5	1	3	4	1	4	1	1	3	4	1	2	2	3	1
217	1	40	1	6	1	1	5	5	5	3	5	4	5	5	4	4	5	4	4	7	1	4	2	4	4	1	6	5	6	5	5	1	3	3	1	6	1	6	1	1	4	4
218	2	39	1	6	3	2	3	2	2	1	4	1	3	4	4	3	2	3	2	3	1	3	2	2	3	5	2	1	5	5	1	1	1	1	1	3	1	1	1	1	3	1
219	1	37	1	6	1	2	3	2	2	1	2	1	2	3	3	5	4	4	4	3	3	4	3	4	3	2	3	4	4	3	5	3	2	1	2	2	2	2	4	3	4	1
220	1	37	1	6	1	1	5	4	3	3	5	1	3	5	5	6	4	2	4	4	1	4	4	4	2	4	2	2	6	6	2	2	5	1	4	6	5	5	4	3	4	3
221	1	31	1	6	3	1	5	5	1	1	5	1	5	5	1	1	7	1	1	7	4	1	4	4	1	1	7	7	7	1	7	1	1	6	6	6	6	1	6	1	1	4
222	1	30	2	6	2	1	5	5	2	1	5	2	2	5	5	7	7	2	1	2	1	4	4	4	4	7	7	7	7	7	7	4	6	2	6	6	6	5	6	2	4	4
223	1	30	2	6	2	1	4	3	3	3	4	2	4	5	5	6	7	4	6	5	1	4	1	2	3	2	4	4	7	2	2	2	1	2	1	3	1	4	3	2	3	3
224	1	30	2	6	2	1	5	5	5	5	5	3	5	5	5	4	7	4	4	3	1	4	3	2	3	7	7	7	6	6	6	4	4	1	1	4	1	3	3	1	4	3
225	1	29	2	6	3	1	5	5	5	5	5	3	5	5	5	2	6	4	3	5	1	4	1	3	4	6	2	3	7	7	3	3	2	2	1	4	6	5	5	1	3	1
226	1	29	1	6	3	1	4	2	4	2	4	1	2	3	1	7	6	1	7	1	1	4	2	2	4	6	3	3	6	4	2	1	1	1	2	6	1	2	1	2	3	3
227	1	29	2	6	3	1	5	1	1	3	4	3	5	2	3	6	7	7	2	7	1	4	2	3	1	5	3	3	5	4	3	4	1	1	1	3	1	3	1	1	4	2
228	1	29	2	6	3	1	5	5	5	3	5	4	5	5	4	4	5	4	4	7	1	4	2	4	4	1	6	5	6	5	5	1	3	3	1	6	1	6	1	1	4	4
229	1	45	2	5	1	1	5	3	1	3	4	1	4	3	4	7	7	1	6	3	1	4	4	2	4	1	5	5	7	4	2	4	6	3	6	6	3	6	6	4	2	4
230	1	40	1	5	1	1	5	5	5	3	5	4	5	5	4	4	5	4	4	7	1	4	2	4	4	1	6	5	6	5	5	1	3	3	1	6	1	6	1	1	4	4
231	1	40	1	5	1	1	3	1	1	1	5	1	1	4	5	7	7	7	7	1	1	4	1	1	4	2	2	3	3	2	2	1	1	1	1	3	1	1	4	1	2	2
232	2	35	1	5	3	1	3	1	1	1	5	1	1	4	5	7	7	7	7	1	1	4	1	1	4	2	2	3	3	2	2	1	1	1	1	3	1	1	4	1	2	2
233	1	34	1	5	3	1	5	5	5	3	5	4	5	5	4	4	5	4	4	7	1	4	2	4	4	1	6	5	6	5	5	1	3	3	1	6	1	6	1	1	4	4
234	1	33	1	5	1	2	5	5	5	3	5	1	3	5	3	1	1	1	1	7	1	4	3	4	4	1	7	7	1	1	1	4	1	6	3	1	1	6	6	1	4	4
235	1	33	1	5	1	1	4	2	4	2	2	1	4	4	5	6	6	5	2	1	3	3	2	3	4	5	2	2	6	7	2	3	2	2	1	1	1	5	2	4	4	4
236	1	33	1	5	3	1	5	5	5	4	4	1	3	5	5	5	7	5	7	6	4	4	1	3	4	6	1	1	6	6	5	4	1	1	4	3	1	1	1	1	4	4
237	1	31	1	5	3	1	3	2	1	2	5	1	4	4	4	5	4	1	5	2	1	4	1	1	3	5	5	4	4	5	6	1	1	1	1	3	1	4	1	1	4	3
238	1	29	1	5	3	1	5	4	5	4	4	2	3	5	4	7	7	3	7	2	1	4	4	4	4	7	2	2	7	7	2	4	3	2	2	6	6	6	3	6	3	2
239	2	27	1	5	3	1	5	5	5	5	5	3	5	5	5	2	6	4	3	5	1	4	1	3	4	6	2	3	7	7	3	3	2	2	1	4	6	5	5	1	3	1
240	1	23	2	5	3	1	4	2	3	3	4	2	2	5	4	5	5	5	5	3	1	4	1	2	4	5	2	2	6	6	3	2	3	3	1	4	1	2	2	1	3	3
241	1	47	1	4	1	1	1	1	1	2	1	1	2	2	3	4	4	4	4	4	4	4	2	4	3	4	7	6	7	6	1	2	4	2	4	6	5	4	1	1	3	3
242	2	39	1	4	1	1	2	2	2	2	2	2	2	2	2	6	7	5	5	4	4	3	1	1	4	6	6	5	6	6	6	4	1	1	2	6	2	1	1	1	4	4
243	1	38	1	4	1	1	1	1	1	2	1	1	2	2	3	4	4	4	4	4	4	4	2	4	3	4	7	6	7	6	1	2	4	2	4	6	5	4	1	1	3	3
244	1	38	1	4	1	2	3	2	3	3	4	1	2	2	4	5	5	6	6	3	3	3	3	3	3	5	5	5	6	6	5	3	3	4	5	1	1	2	2	1	3	3
245	1	37	1	4	3	1	5	5	5	3	5	1	2	5	4	6	6	6	3	4	3	3	3	4	3	7	3	5	2	5	5	4	3	3	1	4	1	6	2	1	4	4
246	1	37	1	4	3	1	2	3	3	2	5	1	3	5	4	6	5	6	6	3	2	3	2	3	3	4	5	6	4	5	6	3	3	3	2	5	2	4	4	2	2	4
247	1	37	1	4	3	1	5	1	1	2	1	1	2	1	2	5	7	5	5	1	3	4	2	3	3	7	1	1	5	2	3	1	4	2	1	2	1	1	5	2	2	1
248	1	36	1	4	1	2	5	5	5	3	5	4	5	5	4	4	5	4	4	7	1	4	2	4	4	1	6	5	6	5	5	1	3	3	1	6	1	6	1	1	4	4
249	1	35	1	4	3	1	5	4	3	3	4	2	3	3	3	4	5	6	4	3	1	3	2	2	2	3	3	5	4	4	5	4	2	1	1	4	2	3	2	1	3	1
250	1	35	2	4	3	1	2	2	2	4	4	1	2	3	4	5	5	5	6	4	2	3	2	2	3	3	4	4	4	3	5	3	2	3	3	4	2	3	4	2	3	3
251	1	34	1	4	3	1	5	5	5	3	5	4	5	5	4	4	5	4	4	7	1	4	2	4	4	1	6	5	6	5	5	1	3	3	1	6	1	6	1	1	4	4
252	1	30	1	4	3	2	4	3	3	4	4	1	1	3	5	4	4	4	4	4	2	2	4	2	2	4	2	2	6	6	2	2	3	1	5	6	2	4	3	6	4	1
253	1	29	2	4	1	2	2	1	2	1	5	1	2	2	4	7	6	5	7	1	1	4	2	1	4	5	1	2	6	5	2	2	1	1	1	1	1	3	1	1	3	1
254	1	28	2	4	3	1	4	3	3	4	4	1	1	3	5	4	4	4	4	4	2	2	4	2	2	4	2	2	6	6	2	2	3	1	5	6	2	4	3	6	4	1
255	1	28	2	4	3	1	3	4	4	3	3	3	4	4	4	4	4	4	4	3	3	3	3	3	3	2	4	3	3	3	3	3	2	2	2	2	2	3	3	2	3	2
256	1	28	2	4	3	1	5	5	5	4	5	2	5	5	5	1	5	1	7	4	2	4	1	4	4	1	7	7	1	1	7	4	1	6	1	6	1	1	1	1	4	1
257	1	27	2	4	3	2	3	2	5	3	2	1	5	3	3	1	4	6	7	5	4	4	4	4	4	1	4	7	7	7	7	1	1	6	6	4	4	2	1	1	4	1
258	2	26	2	4	3	1	2	1	1	1	2	1	2	2	2	5	5	2	7	1	4	2	4	4	3	5	2	3	6	6	3	2	2	2	3	5	2	6	5	1	3	1
259	2	26	2	4	3	1	5	3	5	3	3	2	5	5	3	4	4	4	6	4	2	4	2	4	3	4	6	6	4	4	4	2	3	3	3	6	3	6	1	1	3	2
260	1	25	1	4	1	1	1	1	1	1	3	3	1	5	5	7	7	7	7	1	1	4	1	1	4	7	1	3	7	7	7	4	1	3	1	1	1	1	1	1	4	1
261	1	37	1	3.5	3	1	5	5	5	4	5	2	5	5	5	1	5	1	7	4	2	4	1	4	4	1	7	7	1	1	7	4	1	6	1	6	1	1	1	1	4	1
262	1	41	1	3	1	1	3	3	2	4	2	2	2	3	2	4	3	4	4	3	2	3	3	3	4	4	5	3	5	5	3	3	3	3	3	3	3	4	4	3	3	3
263	1	40	1	3	1	1	2	1	3	1	3	1	2	2	4	7	6	1	7	1	1	4	1	2	4	6	1	3	6	7	3	1	1	1	1	2	1	1	1	1	3	3
264	1	37	1	3	3	1	3	1	3	3	3	1	4	5	3	2	4	2	3	3	2	4	1	2	4	4	3	3	4	3	2	2	2	3	4	5	5	1	3	1	3	3
265	2	37	1	3	1	1	5	4	3	2	1	2	2	5	4	4	7	3	4	2	2	4	1	1	4	5	2	2	6	5	2	3	1	5	1	2	1	3	1	1	2	1
266	1	35	1	3	1	1	4	2	4	2	2	1	4	4	5	6	6	5	2	1	3	3	2	3	4	5	2	2	6	7	2	3	2	2	1	1	1	5	2	4	4	4
267	1	35	1	3	3	1	2	5	2	2	3	1	1	1	4	1	1	7	1	1	4	1	1	1	1	7	1	1	7	7	1	1	1	4	1	4	1	1	1	1	4	1
268	1	35	1	3	3	1	2	1	2	3	2	3	3	3	1	4	7	7	7	3	1	1	1	2	1	2	3	4	7	4	4	2	1	1	1	5	1	1	1	1	4	4
269	1	34	1	3	1	1	2	2	2	2	2	2	2	2	2	6	7	7	7	7	3	3	3	4	4	3	3	3	1	1	2	4	4	2	1	1	6	1	5	6	1	1
270	1	34	1	3	3	1	5	2	2	1	5	1	2	1	4	5	5	7	1	4	2	4	2	1	1	7	7	7	1	7	7	4	6	6	1	1	1	6	6	6	4	4
271	1	32	2	3	3	2	3	1	2	2	1	1	1	2	2	6	6	1	5	5	2	4	2	3	2	4	1	2	6	6	2	3	3	5	2	5	1	1	4	2	3	2
272	1	32	2	3	3	2	3	1	2	2	1	1	1	2	2	6	6	1	5	5	2	4	2	3	2	4	1	2	6	6	2	3	3	5	2	5	1	1	4	2	3	2
273	1	31	1	3	1	2	4	5	3	3	5	2	3	4	3	6	5	7	6	4	3	4	1	3	3	4	4	4	5	4	4	4	4	4	5	6	1	1	1	4	4	1
274	1	31	1	3	1	1	1	1	1	1	3	1	1	1	1	1	1	2	5	6	1	2	2	1	1	5	1	1	7	7	2	1	3	1	1	6	1	1	1	1	4	1
275	1	23	1	3	3	1	1	1	1	1	3	1	1	1	1	1	1	2	5	6	1	2	2	1	1	5	1	1	7	7	2	1	3	1	1	6	1	1	1	1	4	1
276	1	21	2	3	3	2	4	3	3	2	2	1	3	4	4	6	5	4	3	2	2	3	3	2	4	4	3	4	3	6	3	3	4	1	2	4	1	2	3	1	2	2
277	1	48	1	2	1	2	2	4	3	4	3	3	4	2	3	6	5	7	7	1	4	3	4	4	4	4	2	2	6	6	2	1	6	2	2	6	2	4	5	4	3	3
278	1	44	1	2	1	1	2	4	3	4	3	3	4	2	3	6	5	7	7	1	4	3	4	4	4	4	2	2	6	6	2	1	6	2	2	6	2	4	5	4	3	3
279	1	40	1	2	1	1	3	2	2	3	2	4	3	1	2	1	2	2	2	6	2	3	2	2	2	3	5	5	2	3	3	3	2	2	4	3	3	4	4	4	3	1
280	1	39	2	2	2	1	3	4	3	1	3	1	1	3	3	7	7	7	5	2	3	2	1	1	3	5	1	2	7	6	1	1	1	1	1	1	1	1	5	2	4	1
281	1	39	2	2	4	1	5	4	5	3	3	2	5	4	5	7	7	5	7	1	2	4	1	3	4	6	3	7	4	4	7	4	2	3	2	6	2	3	2	1	4	1
282	1	36	1	2	3	1	4	5	5	4	4	3	3	5	5	7	6	6	6	2	3	4	2	4	4	7	6	6	6	6	6	2	2	3	3	5	4	6	2	3	4	1
283	2	34	2	2	1	1	5	4	4	3	5	2	2	4	4	7	7	6	6	2	2	2	2	3	3	5	2	3	6	5	2	2	3	1	2	2	2	2	3	2	2	2
284	1	31	1	2	3	2	5	5	5	2	5	2	5	5	5	6	6	3	7	2	4	1	4	4	1	3	7	7	2	2	7	4	4	2	4	2	5	6	2	2	3	1
285	1	31	1	2	3	2	4	4	4	3	3	2	3	4	5	4	4	6	4	4	1	4	2	4	2	3	6	7	2	2	7	4	2	5	2	6	1	6	3	1	2	2
286	1	31	2	2	3	2	4	1	4	1	4	1	3	1	3	7	6	5	6	2	1	4	1	2	4	6	2	2	7	7	1	1	1	1	2	3	2	2	2	1	3	1
287	1	31	1	2	3	2	4	4	5	2	3	2	2	2	2	6	6	6	6	5	1	4	1	1	2	7	3	2	6	6	2	2	2	1	2	5	2	2	2	1	3	1
288	1	31	1	2	3	2	4	3	4	5	3	2	2	3	2	5	5	5	4	3	3	2	2	4	1	3	5	3	4	4	5	2	6	2	3	4	6	6	4	2	3	3
289	1	31	1	2	3	2	4	4	5	2	4	3	3	3	4	6	5	7	5	2	3	4	3	3	3	5	2	2	5	5	2	4	4	1	4	4	2	2	2	1	2	2
290	1	31	1	2	3	2	4	3	5	1	4	2	2	1	5	6	6	2	6	2	2	4	3	3	3	4	3	2	6	6	2	2	2	2	2	5	2	2	2	2	3	2
291	1	31	1	2	3	2	4	2	2	2	4	1	1	2	4	5	5	7	4	3	3	4	3	3	2	4	2	2	6	5	4	3	4	2	2	3	1	1	2	2	3	2
292	1	31	1	2	3	2	5	5	5	5	5	1	5	5	5	1	1	7	1	7	4	3	4	3	3	2	6	5	3	2	6	3	4	5	5	1	4	3	5	2	2	3
293	1	31	1	2	3	2	5	5	5	5	5	5	5	5	5	7	7	7	7	7	4	4	3	4	4	1	1	2	1	1	6	4	1	2	6	2	6	2	4	1	4	4
294	1	31	1	2	3	2	5	1	1	5	1	1	1	1	1	5	2	3	1	2	1	4	1	2	4	3	5	7	7	5	1	4	2	6	6	5	1	3	6	1	3	1
295	1	41	1	1	2	2	5	1	3	1	3	1	1	3	1	4	7	7	7	1	4	4	4	4	4	7	1	1	7	7	1	4	1	1	1	1	1	1	1	1	4	2
296	1	40	1	1	1	1	2	1	3	2	2	2	2	2	5	7	7	7	7	1	1	4	1	1	4	7	1	2	7	7	1	1	1	1	1	1	1	6	2	2	4	4
297	2	39	1	1	3	1	3	3	3	3	3	2	3	4	5	3	2	3	3	3	1	4	1	3	4	2	6	4	2	4	4	3	4	6	2	3	1	3	3	1	2	4
298	1	38	1	1	1	1	5	2	1	1	4	1	3	5	3	5	2	1	3	1	4	4	3	1	4	2	7	7	3	3	4	4	1	6	6	6	1	6	1	1	4	3
299	1	37	1	1	1	2	4	3	3	3	3	1	3	4	4	3	5	3	3	4	3	4	1	2	3	6	1	6	3	6	5	3	1	2	2	4	1	1	1	1	3	3
300	1	35	1	1	4	2	2	2	2	2	2	1	2	4	2	1	5	1	2	7	1	4	1	3	1	2	6	6	3	2	6	2	5	3	2	2	2	1	5	3	1	4
301	2	27	2	1	3	1	5	4	5	1	5	5	4	5	4	5	5	5	5	5	1	4	3	3	4	2	7	7	3	3	7	3	3	1	1	3	1	5	4	1	4	4
302	2	27	2	1	3	1	4	3	3	2	4	1	4	5	4	1	1	4	2	6	2	3	1	4	4	5	4	4	3	5	2	2	2	6	5	5	4	3	1	1	3	2
303	1	24	2	1	3	2	4	3	3	2	4	1	4	5	4	1	1	4	2	6	2	3	1	4	4	5	4	4	3	5	2	2	2	6	5	5	4	3	1	1	3	2
304	1	41	1	0	4	2	4	2	1	3	1	1	1	3	4	2	1	4	1	7	2	4	1	1	3	3	4	5	7	4	1	3	2	6	5	4	4	1	1	1	2	4
305	1	33	1	0	3	2	2	1	3	1	3	1	5	4	3	4	4	7	4	5	4	3	2	4	2	1	7	2	5	1	3	4	1	6	6	4	1	3	4	2	4	4
306	2	30	2	0	3	1	3	1	3	2	2	1	2	3	2	3	5	2	6	1	1	4	1	1	2	4	3	3	6	3	3	1	1	4	1	3	1	2	1	1	4	1
307	1	26	1	0	3	1	5	2	1	1	4	1	3	5	3	5	2	1	3	1	4	4	3	1	4	2	7	7	3	3	4	4	1	6	6	6	1	6	1	1	4	3

## Sheet: Sheet3
			NO
			Q1	Gender
			Q2	Age (in years)
			Q3	Marital Status
			Q4	Organizational tenure (in years)
			Q5	Level of education
			Q6	Employment Status
			Q7	Watching coronavirus-related news and stories on traditional or social media, always make me feel as if the event is re-occurring.
			Q8	Despite the ease of restrictions in the past few weeks, I often have distressing dreams of the coronavirus (COVID-19) even.
			Q9	I am still avoiding things or going into situations which remind me about the coronavirus (COVID-19) event.
			Q10	I still found myself unable to remember important parts of the coronavirus (COVID-19) event
			Q11	Despite the ease of restrictions in the past few weeks, I still have felt so distant or disconnected from other people
			Q12	Despite the ease of restrictions in the past few weeks, I always find it difficult to fall asleep because I’m worrying about getting coronavirus (COVID-19).
			Q13	I still have difficulty concentrating since the recent COVID-19 pandemic crisis
			Q14	I physically get upset or annoyed by reminders of the coronavirus (COVID-19) event
			Q15	Despite the ease of restrictions in the past few weeks, I still feel distracted, or had to stay alert
			Q16	I feel fairly well satisfied with my present job
			Q17	Most days I am enthusiastic about my work
			Q18	Each day of work seems like it will never end
			Q19	I find real enjoyment in my work
			Q20	I consider my job rather unpleasant
			Q21	It is not always easy for me to perform tasks on time.
			Q22	When I have a deadline to perform a certain task, I always finish it on time.
			Q23	I always leave my tasks to the last minute.
			Q24	Sometimes, I feel disappointed with my performance at work, because I know I could have done better
			Q25	I consider myself a fundamental worker to the organization I work for, due to the high quality of my performance
			Q26	I felt much energy, pep, or vitality during the past few weeks
			Q27	I felt downhearted and blue during the past few weeks
			Q28	I felt bothered during the past few weeks
			Q29	I was emotionally stable and sure of myself during the past few weeks.
			Q30	I felt cheerful, lighthearted during the past few weeks.
			Q31	I felt tired, worn out, used up, or exhausted during the past few weeks.
			Q32	The time I spend on family responsibilities predominantly interferes with my work responsibilities.
			Q33	Thoughts of being absent
			Q34	Discuss with coworkers about non-work issues
			Q35	Left work station for unnecessary reasons
			Q36	Daydreaming
			Q37	Spent work time on personal matters
			Q38	Put less effort into job than should have
			Q39	Thoughts of leaving current job
			Q40	Let others do your work
			Q41	Based on these definitions, use the following scale to indicate your agreement or disagreement with each statement using a 4-point Likert Scale ranging from 1 = Strongly disagree to 4 = Strongly agree: Coronavirus (COVID-19) event is a challenging circumstance that although potentially stressful, I think I could overcome it. This is because COVID-19 event is motivating circumstance that can help …
			Q42	Coronavirus (COVID-19) event is a hindrance circumstance that completely interferes with my work and making difficult to achieve my work goals. Therefore, COVID-19 event appear to be a road block and impossible to overcome.
